# Supplementary material for: Predictive Biomarkers of Methotrexate Treatment Response in Patients with Rheumatoid Arthritis: A Systematic Review
Source: Metabolites. 2025 Oct 31;15(11):715. doi: 10.3390/metabo15110715 (PMC12654224; doi:10.3390/metabo15110715)
Supplement: Supplementary file 1 [file metabolites-15-00715-s001.zip]

Archive with 1 entries (1 files):
- metabolites-3926290-supplementary.pdf
